# Supplementary material for: Proteomic Differences in Blood Plasma Associated with Antidepressant Treatment Response
Source: Front Mol Neurosci. 2017 Aug 31;10:272. doi: 10.3389/fnmol.2017.00272 (PMC5583163; doi:10.3389/fnmol.2017.00272)
Supplement: Supplementary file 1 [file Table1.xls]

## Sheet: SupTable-Martins-de-Souza et al
Proteomics								.00 = no	1.00 = yes																																					IM: Internistic medication; Gr: Medication type (group); NA: name of the medication
Patient ID	Status	Gender	age	BMI	ICD10	HAMD T0	HAMD T6	TCA_00	SSRI_00	SNRI_00	NASSA_00	NARI_00	SSRE_00	OTH_00	NL_00	PP_00	LI_00	BZD_00	SLP_00	NOMED_03	TCA_03	SSRI_03	SNRI_03	NASSA_03	NARI_03	SSRE_03	OTH_03	NL_03	PP_03	LI_03	BZD_03	SLP_03	NOMED_06	TCA_06	SSRI_06	SNRI_06	NASSA_06	NARI_06	SSRE_06	OTH_06	NL_06	PP_06	LI_06	BZD_06	SLP_06	IM1Gr_00	IM1Na_00	IM2Gr_00	IM2Na_00
1	NonResp	M	48	25.1474	F33.2	29	22	0	0	1	0	0	0	0	0	0	0	0	0	0	0	0	1	0	0	0	0	0	1	0	0	0	0	0	0	1	0	0	0	1	0	1	0	0	0
2	NonResp	M	51	25.3853	F32.2	27	22	0	1	0	0	0	0	0	1	0	0	0	0	0	0	0	1	0	0	0	0	1	0	0	0	0	0	1	0	0	0	0	0	0	0	0	0	1	0
3	NonResp	M	28	28.2793	F33.2	26	14	0	0	1	0	0	0	0	0	0	0	0	0	0	0	0	0	0	0	0	1	0	0	0	0	1	0	0	0	0	1	0	0	1	0	0	0	0	0
4	NonResp	M	58	27.5849	F33.2	36	35	1	1	0	0	0	0	0	1	0	0	0	0	0	1	0	0	0	0	0	0	1	0	0	1	0	0	1	0	0	0	0	0	0	1	0	0	1	0	Cardiac	Triahy	Cardiac	Rami
5	NonResp	F	33	20	F33.2	24	18	0	0	0	0	0	0	1	1	1	1	0	0	0	0	0	1	0	0	0	0	1	1	1	0	0	0	1	0	1	0	0	0	0	1	1	1	1	0
6	NonResp	F	53	24.4862	F32.3	28	22	1	0	1	0	0	0	0	1	1	1	1	0	0	0	0	1	0	0	0	0	1	1	1	1	0	0	0	0	1	0	0	0	0	1	1	1	0	1
7	NonResp	F	54	19.6052	F33.1	27	17	1	0	0	0	0	0	0	0	0	0	0	0	0	1	0	0	0	0	0	0	0	0	0	0	0	0	1	0	0	0	0	0	0	1	0	0	0	0
8	NonResp	F	39	26.7605	F33.2	35	28	0	1	0	0	0	0	1	0	1	0	0	0	0	0	0	1	0	0	0	1	0	1	0	0	1	0	0	0	1	0	0	0	1	1	1	0	0	0	Thyroid med.	Thy
9	Resp	F	70	24.7307	F33.2	35	11	0	1	0	1	0	0	0	0	0	0	1	0														0	0	1	0	0	0	0	0	1	0	0	0	0	Thyroid med.	Thy
10	Resp	M	31	24.997	F32.2	21	0	0	0	0	0	0	0	1	0	0	0	0	0	0	0	0	0	0	0	0	1	0	0	0	0	0	0	0	0	0	0	0	0	1	0	0	0	0	0
11	Resp	M	68	28.0763	F33.3	32	3	0	0	0	0	0	0	1	1	0	0	1	0	0	0	1	0	0	0	0	1	1	0	0	1	0
12	Resp	F	36	19.7232	F33.2	20	6	0	0	0	0	0	0	1	1	1	0	1	0	0	0	0	0	0	0	0	1	1	1	0	1	0
13	Resp	F	25	18.706	F33.2	28	1	0	0	1	0	0	0	1	0	0	0	1	0	0	0	0	1	0	0	0	1	0	0	0	0	0
14	Resp	M	67	23.1166	F33.3	38	3	0	0	1	0	0	0	0	1	0	0	1	0	0	0	0	1	0	0	0	0	1	0	0	1	0	0	0	0	1	0	0	0	0	1	1	0	1	0	Laxatives	Lact (MB)
15	Resp	F	21	18.5911	F33.2	33	0	0	1	0	0	0	0	0	1	0	0	0	1	0	0	1	0	0	0	0	0	1	0	0	0	0
16	Resp	F	41	21.7013	F32.2	29	7	0	0	0	0	0	0	0	0	0	0	0	1	0	0	1	0	0	0	0	0	0	0	0	1	1														Cardiac	Biso	Cardiac	Rami
17	Resp	M	33	28.4055	F33.2	33	13	0	0	0	0	0	0	1	0	0	0	1	0	1	0	0	0	0	0	0	0	0	0	0	0	1	0	1	0	0	0	0	0	0	0	0	0	0	0
18	NonResp	M	75	23.7975	F32.2	28	16	0	1	0	0	0	0	0	1	1	0	0	1	0	0	1	0	0	0	0	0	1	1	0	0	1	0	0	1	0	0	0	0	0	1	1	0	0	0	Laxatives	Macro Btl.
19	NonResp	F	36	24.8016	F32.1	21	14													0	0	0	0	1	0	0	0	0	0	0	0	0
20	NonResp	M	53	28.0428	F33.2	30	20	0	0	1	0	0	0	1	0	1	1	1	0	0	0	0	1	0	0	0	1	0	1	1	1	0	0	0	0	1	0	0	0	1	0	1	1	1	0	Cardiac	Valsa	Laxatives	Macro Btl.
21	NonResp	F	22	20.2455	F33.2	33	23	0	1	0	0	0	0	1	0	0	0	0	0	0	0	1	0	0	0	0	1	0	1	0	0	0	0	0	0	1	0	0	0	1	0	1	0	0	1
22	NonResp	M	22	25.5363	F33.1	22	25	0	0	0	0	0	0	0	0	0	0	0	0	0	0	0	1	0	0	0	0	1	0	0	0	0	0	0	0	1	0	0	0	0	1	0	0	0	0
23	NonResp	F	43	24.0955	F33.1	18		0	0	0	0	0	0	1	1	0	0	0	1
24	NonResp	M	72	27.2776	F33.2	29	25	0	0	0	0	0	0	1	0	1	0	1	0	0	1	0	0	0	0	0	0	0	0	0	1	1	0	1	0	0	0	0	0	0	0	0	0	1	1	Analgesics	ASS	Cardiac	Biso
25	Resp	F	49	24.9787	F33.1	21	2	0	0	1	0	0	0	0	0	0	0	0	0	0	0	0	1	0	0	0	0	0	0	0	0	0														Gastrointestinal	Pant	Hormonal reposition	Isovla
26	Resp	F	25	20.2037	F32.2	34	10	0	0	1	0	0	0	1	0	0	0	1	0	0	0	0	1	0	0	0	1	1	0	0	1	0	0	0	0	1	0	0	0	1	1	1	0	1	0
27	Resp	M	43	24.8941	F32.2	29	10	0	1	0	0	0	0	0	0	0	0	1	1	0	1	0	1	0	0	0	0	1	0	0	1	0
28	Resp	M	34	20.0474	F32.2	22	0	0	1	0	0	0	0	0	0	0	0	1	0
29	Resp	M	87	26.0699	F33.3	27	4	0	0	0	0	0	0	1	1	0	0	0	1	0	0	0	0	0	0	0	1	1	0	0	1	0														Cardiac	Meto	Anticoagulants	Phen
30	Resp	F	39	22.2837	F33.1	21	9	0	1	0	0	0	0	0	0	0	0	0	1																											Antidiabetes	Insulin (Lantus) IE	Antidiabetes	Insulin (Apidra) IE
31	Resp	F	24	18.75	F33.2	39	14	0	0	0	0	0	0	0	0	0	0	0	1	0	0	1	0	0	0	0	0	0	0	0	0	1
32	Resp	M	68	24.8765	F33.2	21	10	0	0	0	0	0	0	0	1	0	0	1	0	0	0	0	0	0	0	0	1	1	0	0	1	0	0	1	0	0	0	0	0	1	1	1	0	1	0	Cardiac	Carve
33	Resp	M	58	28.089	F33.2	34	8	0	0	1	0	0	0	1	0	0	0	1	0	0	0	0	1	0	0	0	1	1	0	0	1	0	0	0	0	1	0	0	0	1	1	0	0	0	0	Laxatives	Macro (Btl.)
34	Resp	M	31	23.795	F33.2	41	20	0	1	0	0	0	0	0	1	0	0	1	0	0	0	0	1	0	0	0	1	1	0	0	1	0	0	0	0	1	0	0	0	1	1	1	0	0	0
35	Resp	M	44	26.9399	F33.2	25	0	0	1	0	0	0	0	1	0	0	0	0	0	0	0	0	1	0	0	0	0	1	0	0	0	0														Cardiac	Can
36	Resp	M	49	24.3026	F33.2	25	9	0	0	1	0	0	0	0	1	0	0	1	0	0	0	0	1	0	0	0	1	1	0	0	1	0	0	0	0	1	0	0	0	1	1	1	0	0	1	Antidiabetes	Saxa
37	Resp	M	62	24.3824	F32.3	30	10	1	0	0	0	0	0	0	0	0	0	1	0																											Analgesics	Ibu
38	Resp	F	56	24.5389	F33.1	28		0	0	0	0	0	0	0	0	0	0	0	1																											Hormonal reposition	Estra (Hübe)
39	Resp	F	39	27.1809	F33.2	25	6	0	1	0	0	0	0	0	0	0	0	0	0	0	0	1	0	0	0	0	0	0	0	0	0	0	0	0	1	0	0	0	0	0	0	1	0	0	0
00: at clinical admission; 03: after three weeks of admission; 06: after six weeks of admission. NOMED_00: No antidepressant medication; TCA_00: Tricyclic antidepressant; SSRI_00: Selective serotonin reuptake inhibitor; SNRI_00: Serotonergic and noradrenergic reuptake inhibitor; NASSA_00: Noradernergic and selective serotonergic antidepressant; NARI_00: noradrenergic reuptake inhibitor; SSRE_00: …
[truncated: 32 more columns]

## Sheet: Medication List
Abbreviation	Active Principle	Name of Medication
Ami	Amitriptylin, -oxid/	Saroten, Amineurin, Equilibrin
Ami ret	Amitriptylin	Saroten retard
Clomi	Clomipramin	Anafranil
Desip	Desipramin
Do	Doxepin	Aponal, Sinquan
Imi	Imipramin	Imipramin,Tofranil
Nor	Nortriptylin	Nortrilen
Tri	Trimipramin	Stangyl, Surmontil (Schweiz)
Cit	Citalopram	Cipramil / Sepram
Esci	Escitalopram	Cipralex
Flu	Fluoxetin	Fluctin
Fluvo	Fluvoxamin	Fevarin
Pa	Paroxetin	Seroxat / Tagonis / Euplix / Paroxat / Deroxat
Sertra	Sertralin	Zoloft / Gladem
Tia	Tianeptin	Stablon
Dulo	Duloxetin	Cymbalta
Milna	Milnacipran	Dalciparan, Ixel
Mirta	Mirtazepin	Remergil, Remergil Sol Tab, Remeron (Schweiz)
Venla	Venlafaxin	Trevilor, Efexor (Schweiz)
Rebo	Reboxetin	Edronax, Solvex
Mo	Moclobemid	Aurorix
Tra	Tranylcypromin	Parnate/Jatrosom
Agome	Agomelatin	Valdoxan
Bupo	Bupoprion	Wellbutrin, Zyban, Elontril
Bus	Buspiron	Bespar
Dibenz	Dibenzepin	Noveril
(Gink)= Ginkgo	Ginkgoflavonglykoside	Gingium, Vifor,Symfona forte (Schweiz)
Hyperi=Joh	Hypericin	Hyperforat
Joh	Johanniskraut	Aristoforat/Felix
	Johanniskraut, Baldrianwurzel, Passionsblumenkraut	Neurapas, Redormin, Valverde (500mg)
Ma	Maprotilin	Ludiomil
Mema	Memantin	Axura, Ebixa
Mi	Mianserin	Tolvon, Mianserin-TEVA
Nefa	Nefazodon	Nefadar
Opi	Opipramol	Insidon
Sibut	Sibutramin	Reductil
Traz	Trazodonhydrochlorid	Thombran, Trittico (Schweiz)
Tryp	Tryptophan	Ardeytropin
Ropini	Ropinirol	Adartrel
Carba	Carbamazepin	Tegretal/Timonil
Clona	Clonazepam	Antelepsin, Rivotril
Gaba	Gabapentin	Neurontin
Rufi	Rufinamid	Inovelon
Lamo	Lamotrigin	Lamictal/ Elmendos
Leve	Levetiracetam	Keppra
Li	Lithium/Lithiumcarbonat	Lithium/Hypnorex/Quilonum/Lithiofor/Priadel
Oxcarba	Oxcarbazepin	Trileptal/Timox
Pheny	Phenytoin	Phenhydan, Epanutin
Prega	Pregabalin	Lyrica
Primi	Primidon	Primidon
Tiagab	Tiagabin	Gabitril
Top	Topiramat	Topamax
Val	Valproat/Valproinsäure	Ergenyl/Convulex/Orfiril
Amisul	Amisulpirid	Solian
Aripi	Aripiprazol	Abilify
Chlor	Chlorprothixen	Truxal
Cloz	Clozapin	Leponex
Clot	Clotiapin	Entumin (Schweiz)
Flup	Flupentixol	Fluanxol
Fluphen	Fluphenazin	Lyogen
Flusp	Fluspirilen	Imap
Hal	Haloperidol	Haldol
Levo	Levomepromazin	Neurocil
Mel	Melperon	Eunerpan
Olan	Olanzapin	Zyprexa
Pali	Paliperidon	Invega
Per	Perazin	Taxilan
Perot	Perothipendyl	Dominal
Perph	Perphenazin	Decentan
Pimo	Pimozid	Orap
Pipa	Pipamperon	Dipiperon
Prom	Promethazin	Atosil
Prothi	Prothipendyl	Dominal
Quet	Quetiapin	Seroquel + Seroquel prolong
RiCo	Risperidon Consta	Risperdal
Ris	Risperidon	Risperdal
Sul	Sulpirid	Dogmatil
Thior	Thioridazin	Melleril
Zipra	Ziprasidon	Zeldox, Geodon
Zot	Zotepin	Nipolept
Zuclo	Zuclopenthixol	Ciatyl-Z
Moda	Modafinil	Vigil
Methy	Methylphenidat	Ritalin, Medikinet
Alp	Alprazolam	Tafil, Xanax
Bal	Baldrian	Valdispert, Sedonium
Brom	Bromazepam	Normoc,Bromazanil,Gityl, Lexotanil
Broti	Brotizolam	Lendormin
Cl	Chloralhydrat	Chloraldurat
Dia	Diazepam	Valium, Valiquid, Stesolid, Paceum
Dika	Dikaliumchloracepat	Tranxilium
Fluni	Flunitrazepam	Rohypnol
Flupi	Flupirtin	Trancopal
Flur	Flurazepam	Dalmadorm (Schweiz)
Hyd	Hydroxyzin	Atarax
KK	Kava-Kava	Antares
Lor	Lorazepam	Tavor, Temesta
Lorm	Lormetazepam	Noctamid
Meta	Metamizol	Novalgin, Novaminsulfat
Melat	Melatonin	Circadin
Oxa	Oxazepam	Adumbran, Seresta
Tem	Temacepam	Planum
Tet	Tetrazepam	Musaril
Tram	Tramadol	Tramal, Tramundin
Zale	Zaleplon	Sonata
Zol	Zolpidem	Stilnox, Zoldem
Zopi	Zopiclon	Zopiclon, Ximovan, Imovane
OxNa	Oxycodon+Naloxon	Targin
Zusatzmedikation
Abk	Wirkstoff	Handelsname
Donepez	Donepezil	Aricept
Ginkgo=Gink	Ginkgo-biloba	Tebonin, Rökan, Symfona
Nafti	Naftidrofuryl	Dusodril, Azunaftil
Pira	Piracetam	Piracetam, Normabrain
Rivastig	Rivastigmin	Exelon
Acar	Acarbose	Glucobay
Bye	Exenatid	Byetta
Glim	Glimepirid	Amaryl
Insulin	Insulin ***	Insulin,Actraphane,Levemir, Humalog,Lantus,Apidra
noch keine Abk.-weil erstmalig aufgetreten	Liponsäure	Alpha-Vibolex
Metfo	Metformin-HCI	Mescorit,Glucophage, Meglucon, Mediabet, Diabesin, Siofor
Piogli	Pioglitazon	Actos
Repa	Repaglinid	NovoNorm
Sita	Sitagliptin	Januvia
Dih	Dihydroergotamin	Dihydergot, DET MS
Etil	Etilefrin	Effortil
Mid	Midodrin	Gutron
Eno	Enoxaparin	Clexane
Clopid	Clopidogrel	Plavix, Iscover
Dalte	Dalteparin	Fragmin P (IE)
Hepa	Heparin
Nadro	Nadroparin-Calcium	Fraxiparin
Phen	Phenprocoumon	Marcumar
Allo	Allopurinol	Zyloric, Milurit, Remid
Benz	Benzbromaron	Narcaricin
DHEA	DHEA	DHEA
Estra	Estradiol; Estriol; Estron-3-hydrogensulfat, Estrogene, Medrogeston, Natriumsalz; Medroxyprogesteronacetat; Norethisteronacetat; Estradiolvalerat, Norethisteron; Tradelia; Prasteronenantat; Ethinylestradiol, Levonorgestrel; Dienogest; Drospirenon; Dydrogesteron, Cyproteron+Ethinylestradiol,	Presomen, Climen, Climopax, Cyclosa, Activelle,Cutanum, Cyclo-Östrogynal, Merigest, Progynova, Gynodian, Klimonorm, Kliogest, Ovestin, Miranova, Estrifam, Microgynon, Minisiston, Femoston, Valette, Trisequens forte, NeoÖstrogynal, Sisare, Estrifam, Synapause, Leios, Petibelle, Indivina, Ethinylestradiol, Pramino, Angeliq, La Famme, Bella Hexal, Mericomb, Yasmin, Mercilon (Schweiz), Estrofem (Schw…
Isofla	Isoflavon (Soja)	Isoflavon
Tibo	Tibolon	Liviella
Rhapo	Rhaponticosid	Phytoestrol
Alis	Aliskiren	Rasilez
Amilo	Amilorid	Aquaretic, Camilorid
Amlo	Amlodipin	Norvasc
Atenol	Atenolol	Tenormin
Atchl	Atenolo (100mg) +Chlortalidon(25mg)	Teneretic
Bemtri	Bemetizid/Triamtren	DehydroSanolTri 10/20
Ben	Benazepril	Cibadrex
Biso	Bisoprolol	Bisohexal, Concor, Concordin
Can	Candesartan	Atacand, Blopress
Capto	Captopril	Lopirin, Acenorm
Caraz	Carazolol	Conducton
Carve	Carvedilol	Dilatrend, Querto
Celi	Celiprolol	Selectol
Cloni	Clonidin	Dixarit, Catapresan
Dilti	Diltiazem	Dilzem, Dilsal, Diltahexal
Doxa	Doxazosin	Diblocin, Doxacor
Enala	Enalaprilmaleat	Benalapril, Pres Plus, Pres C, Xanef, Enahexal
Epro	Eprosartan	Emestar, Teveten
Felora	Felodipin, Ramipril	Unimax, Triatec
Fur	Furosemid	Lasix, Furamide
Gallo	Gallopamil	Procorum
Irbe	Irbesartan	Karvezide, Karvea, Aprovel
Iso	Isosorbitdimitrat	Isoket, ISO-Puren, ISDN
Isra	Isradipin	Vascal uno
Lisi	Lisinopril	Acerbon, Lisibeta, Aceercomb, Zestril
Losar	Losartan-Kalium, Hydrochlorothiazid	Lorzaar plus
Mibe	Mibefradil	Cerate
Meti	Metildigoxin	Lanitop,Lanicor, Novodigal
Meto	Metoprolol/tartrat	Beloc, Lopresor, Prelis,Meto-Isis, Metohexal
Nebi	Nebivolol	Nebilet
Nif	Nifedipin	Adalat
Nisol	Nisoldipin	Baymycard
Nitren	Nitrendipin	Bayotensin
Olme	Olmesartan	Votum, Olmetec
Pento	Pentoxifyllin	Trental
Perin	Perindopril	Coversum, Preterax
Pindo	Pindolol	Visken
Piret	Piretanid	Arelix
Propa	Propranolol	Dociton, Inderal
Quina	Quinapril 20+ Hydrochlorothiazid 25	Accuzide
Rami	Ramipril	Delix, Vesdil
Spiro	Spironolacton	Aldactone
Telmi	Telmisartan	Micardis
Tora	Torasemid	Torem Cor (Schweiz)
Triahy	Triamteren, Hydrochlorothiazid	Dytide, Esidrix, HCT,Triarese
Valsa	Valsartan	Diovan, Codiovan
Valsamlo	Valsartan+Amlodipin	Exforge(Basel)
Valshy	Valsartan+Hydrochlorothiazid	Pro'VAS 320maxx Tbl.
Verahy	Verapamil-HCL; Hydrochlorothiazid	Isoptin RR ret.
Ator	Atorvastatin	Sortis
Beza	Bezafibrat	Cedur, Azufibrat, Lipox, Regadrin
Ceri	Cerivastatin-Natrium	Lipobay
Ezet	Ezetimib	Ezetrol
EzSim	Ezetimib (10mg)+Simvastatin(10 mg)	Inegy
Feno	Fenofibrat	Normalip, Lipidil
Fluva	Fluvastatin	Cranoc, Locol
Lova	Lovastatin	Mevinacor
Prava	Pravastatin	Pravasin, Liprevil, Mevalotin
Simva	Simvastatin	Zocor, Denan, Simvahexal
Sito	ß-Sitosterin	Sito-Lande
Algema	Algeldrat, Magnesiumhydroxid, Magnesiumtrisilicat	Progastrit
Cisa	Cisaprid	Propulsin
Dist	Distigmin bromid	Ubetrid
Dom	Domperidon	Motilium
Eschecoli	Escherichia Coli Stamm	Mutaflor
Esome	Esomeprazol	Nexium
Hepar/Hepa	Artischockentrockenblätterextrakt	Hepar SL forte, Hepa S (Basel)
Lanso	Lansoprazol	Agopton
Lop	Loperamid	Imodium, Lopedium
Macro	Macrogol	Transipeg (Basel)
Mag	Magnesiumhydroxid	Maalox
Mebe	Mebeverin	Duspatal
Mesala	Mesalazin	Salofalk, Pentasa Sachet,
Metoc	Metoclobramid	Paspertin
Ome	Omeprazol	Antra,Omebeta
Orli	Orlistat	Xenical
Pank	Pankreas-Pulver	Kreon, Panzytrat
Pant	Pantoprazol-Natrium	Pantozol, Rifun
Piren	Pirenzepin	Gastrozepin
Planta	Plantago ovata-Samenschalen	Mucofalk
Rani	Ranitidin	Zantic, Sostril, Ranitic
Saccha	Saccharomyces boulardii	Perocur forte Perenterol
Sime	Simeticon /Dimeticon	sab simplex Suspension /Kautabletten
Sucral	Sucralfat	Ulcogant
Urso	Ursodeoxycholsäure	Ursofalk, Ursochol, Cholofalk
Aman	Amantadin	Amixx, PK-Merz
Bip	Biperiden	Akineton
Bromo	Bromocriptin	Pravidel
Caber	Cabergolin	Cabaseril
Dihy	alpha-Dihydroergocryptinmethan-sulfonat	Almirid
Levodo	Levodopa	Madopar, Nacom, Isicom,Levopar
Perg	Pergolid	Parkotil
Prami	Pramipexol	Sifrol
Ropir	Ropirinol	Requip, Adartrel
Trihexy	Trihexyphenidyl	Artane
Acec	Aceclofenac	Beofenac
ASS	Acetylsalicylsäure	Aspirin, ASS, Godamed
But	Butylscopolaminiumbromid	Buscopan
Cele	Celecoxib	Celebrex
Diclo	Diclofenac	Voltaren
Fenta	Fentanyl	Durogesic
Flupi	Flupiritinmaleat	Katadolon
Ibu	Ibuprofen	Ibuprofen, Brufen (Schweiz)
Napro	Naproxen	Proxen
Tili	Tilidin-HCL	Valoron
Tolp	Tolperison	Mydocalm
Paracet	Paracetamol	Benuron, Paracetamol
Penicill	Penicillamin	Metalcaptase
Rofe	Rofecoxib	Vioxx
Suma	Sumatriptan	Imigran
Carbi	Carbimazol	Carbimazol
Dihyd	Dihydrotachysterol	Tachystin
Jod	Diiodtyrosin-1-Wasser, corresp. Iod, Hypromellose	Strumedical
Thia	Thiamazol	Thiamazol
Thy	Levothyroxin-Natrium; Liothyronin-Natrium; Liothyronin-HCI; Kaliumjodid	L-Thyroxin, Euthyrox, Novothyral, Prothyrid, Thybon, Thyroxin, Jodthyrox, Thyronajod, Jodid, Eltroxin (Eltrosan? Basel),
Ale	Alendronsäure	Fosamax
B2	Riboflavin	B2
B12	Vit. B12	Cytobion
Ca	Calcium	Calcium forte,Calcimagon, Ideos, Osspulvit S Dragees
Colecal	Colecalciferol	Vigantoletten
Eisen	Eisen	Ferrosanol, Eryfer comp,Lösferron, Vitaferro, Haematopan,Haemoprotect
Fol	Folsäure	Folsan, Dreisafol, Folvite, Folcur
Cyano	Cyanocobalamin, L-Glutamin, DL-O-Phosphoserin	Vitasprint
HAES		HAES-steril
Biot	Biotin	Biokur
Ka	Kalium	Kalinor
Kamg	Kalium-/Magnesiumaspartat	Tromcardin,
Mg	Magnesium, Magnesiumaspartat	LösMag.Br., Magnetrans, Magnesiocard
Multivit	Multivitamine	Multibionta, Burgestein
NaCl	NaCl	NaCl, Schwedentabl.
Multivit	div. Vitamine+C	Supradyn
Retinol	Retinolacetat	Eunova
Testo	Testosteron	Nebilet
Thia	Thiamin-HCl (Vit.B1)	Betabion
Toco	Tocopherol	Optovit
Vit. C	Vitamin C	Vitamin C, Vitamlin
Vit. B	Vitamine der B-Gruppe	Becozym forte
Vit. B1	Thiaminhydrochlorid (Vitamin B1)	Benerva (Schweiz)
Vit. B6	Pyridoxin, Hexobion	Vitamin B6
Vit. B6+Fols	Vitamin B6+ Folsäure	Medyn
Bit. B12	Cyanocobalamin	Cyanocobalamin
Fina	Finasterid	Propecia, Proscar, Finamed
Kürbis	Kürbissamen+Protein aus Kürbis+Goldrutenkraut+Zitterpappelblätter	Prostamed
Oxyb	Oxybutynin	Dridase
Saege	Sägepalmenfrüchte	Talso, Prostagutt
Tamsu	Tamsulosin	Spasmex, Alna,Prostacure
Teraz	Terazosin	Flotrin
Trospi	Trospiumchlorid	Spasmex
Alf	Alfuzosin	Uroxatral
Bical	Bicalutamid	Casodex
Letro	Letrozol	Femara
Tamo	Tamoxifen	Nolvadex, Tamox, Tamokadin
Certi	Cetirizin	Zyrtec
Clema	Clemastinhydrogenfumarat	Tavegil
Deslo	Desloratadin	Aerius
Dimet	Dimetinden	Fenestil
Fexo	Fexofenadin	Telfast
Levoceti	Levocetirizin	Xusal
Lora	Loratadin	Lisino, Lorano
Dimen	Dimenhydramin	Vomex A
Amoxi	Amoxicillin	Augmentan/Amoxicillin
Amp	Ampicillin	Ampicillin-ratiopharm
Cefpo	Cefpodoximproxetil	Orelox
Ceftri	Ceftriaxon-Dinatrium	Rocephin
Cefu	Cefuroxim	Elobact
Cipro	Ciprofloxacin	Ciprobay
Clarith	Clarithromycin	Klacid
Clin	Clindamycin	Clindamycin, Sobelin, Clinda saar
Doxy	Doxycyclin	Doxy-M-ratio
Flucloxa	Flucloxacillin	Staphylex
Levoflox	Levofloxacin	Tavanic
Metro	Metronidazol	Clont
Oflo	Ofloxacin	Tarivid
Pheno	Phenoxymethylpenicillin	Isocillin
Proka	Propicillin-Kalium	Baycillin
Sulfam	Sulfamethoxazol	Cotrimhexal,Cotrim forte, Cotrimoxazol
Sulta	Sultamicillin	Unacid
Trisu	Trimethoprim, Sulfamethoxazol	Bactrim
Rifam	Rifampicin	Rifampicin
Daps	Dapson	Dapson Fatol
Budeso	Budesonid	Budenofalk, Pulmicortspray,Symbicort Turbo
Clenbu	Clenbuterol	Spiropent
Fen	Fenoterol	Berotec® N 100 µg
Salbut	Salbutamol	Loftan, Saultanol
Form	Formoterol	Foradil P
Theo	Theophyllin	Bronchoretard
Bisa	Bisacodyl	Dulcolax
Benef	Teilhydrolisiertes Guarkernmehl,	Benefiber (Schweiz)
Feigensirup	Feigensirup	Feigensirup
Lact	Lactulose	Eugalac, Bifiteral, Lactulose
Macro	Macrogol -Kombi	Movicol Btl.
Natri	Natriumpicosulfat	Laxans-ratiopharm Pico gtt, Laxoberal gtt
Opti	Nahrungsfaserkonzentrat	Optifibre (Schweiz)
Para	Paraffin dickflüssig	Agarol N Emulsion
Plan	Plantago-ovata-Samensch.	Metamucil
Methyl	Methylprednisolon	Urbason
Predn	Prednisolon	Decortin H
Acam	Acamprosat calcium	Campral
ACC	Acetylcystein	ACC
Aci	Aciclovir	Aciclovir
Ambro	Ambroxol	Ambroxol (Trp.)
Ampho	Amphotericin B	Ampho Moronal
Benadon		Benadon
Betah	Betahistin	Aequamen
Bufe	Bufexamac	Faktu akut
Calcila	Calciumlactat	Eubiolac Verla Vaginaltabletten
Carb	Carbachol	Doryl
Cine	Cineol	Soledum
Cimi	Cimicifuga-Wurzelstock	Remifemin
Dexa	Dexamethason	Fortecortin
Dihy	Dihydrocodein ....	Paracodin
Doretonsin	Chlorhexidin dihydrochlorid, Benzocain, Sorbitol, corresp. Kohlenhydrate	Doretonsin
Efeu	Efeublätter	Prospan
Etoric	Etoricoxib	Arcoxia
Fluco	Fluconazol	Diflucan
Fluna	Flunarizin	Sibelium
Iband	Ibandronsäure	Bonviva
Chondro	Natriumchondroitinsulfat	Condrosulf (Schweiz)
Lipon	Liponsäure	Thioctacid
Lercan	Lercanidipin	Carmen, Corifeo
Loesan		Lösan
Marien	Mariendistelfrüchte-Extrakt	Legalon (Schweiz)
Metho	Methotrexat	Lantarel,MTX
Mönch	Mönchspfeffer	Prefemin
Mome	Mometason	Nasonex
Myrt	Myrtol	Gelomyrtol
Nalo	Naloxon
Naltrex	Naltrexon-HCL	Nemexin
Napro	Naproxen Natrium	Apranax
Natriflu	Natriumfluorid	Ossin magensaftresistente Retarddragees
	Nystatin	Nystatin
Rilu	Riluzol	Rilutek
Rise	Risedronsäure	Actonel
Serra	Serrapeptase	Aniflazym
Sinu	pflanzl.	Sinupret
Terb	Terbinafin	Terbinafin
Thiapy	Thiaminnitrat, Pyridoxin-HCl	Neurotrat
Thymian	Thymianfluidextrakt	Aspecton
Tiaprid	Tiaprid-HCl	Tiapridex
Timol	Timololhydrogenmaleat	Tim-Ophtal (Augentropfen)
Tolca	Tolcapon	Tasmar
